# Supplementary material for: Development of a Lateral Flow Immunoassay (LFIA) to Screen for the Release of the Endocrine Disruptor Bisphenol A from Polymer Materials and Products
Source: Biosensors (Basel). 2021 Jul 11;11(7):231. doi: 10.3390/bios11070231 (PMC8301804; doi:10.3390/bios11070231)
Supplement: Supplementary file 1 [file biosensors-11-00231-s001.zip]

Archive with 1 entries (1 files):
- biosensors-1239078-supplementary.pdf
